# Supplementary material for: Investigating Non-Native Ribbon Worm Cephalothrix simula as a Potential Source of Tetrodotoxin in British Bivalve Shellfish
Source: Mar Drugs. 2024 Oct 5;22(10):458. doi: 10.3390/md22100458 (PMC11509275; doi:10.3390/md22100458)
Supplement: Supplementary file 1 [file marinedrugs-22-00458-s001.zip]

Archive with 8 entries (8 files):
- Supplementary Figure S1.pdf
- Supplementary File S1_Consensus sequences _Sanger method.txt
- Supplementary File S2_Consensus sequences_Nanopore method.fasta
- Supplementary File S3_Consensus sequences from each assay_Nanopore method.fasta
- Supplementary File S4_C. simula primers design.fasta
- Supplementary File S5.pdf
- Supplementary Table S1.xlsx
- Supplementary Table S2.pdf
