# Supplementary material for: Investigating Non-Native Ribbon Worm Cephalothrix simula as a Potential Source of Tetrodotoxin in British Bivalve Shellfish
Source: Mar Drugs. 2024 Oct 5;22(10):458. doi: 10.3390/md22100458 (PMC11509275; doi:10.3390/md22100458)
Supplement: Supplementary file 1 [file marinedrugs-22-00458-s001.zip › Supplementary File S1_Consensus sequences _Sanger method.txt]

>190604
ATTTTTTTTTTGGTTATACCCGTAATAATTGGTGGTTTTGGAAATTGATTAGTTCCTTTAATATTAGGTGCTCCTGATATAGCTTTTCCTCGTATAAATAATATAAGTTTTTGATTGTTGCCCCCTGCTTTAACTCTACTTTTAGCTTCAGGTGCTGTTGAAAGAGGTGTTGGAACAGGATGAACTGTATATCCTCCTTTATCAGGAAATTTAGCTCATGCTGGAGGTTCTGTAGATTTAGCTATTTTTTCTTTGCATTTAGCTGGAGTTTCTTCAATTTTAGGAGCTATTAATTTTATTACAACTATTATTAATA
>190611
ATTTTTTTTTTGGTTATACCCGTAATAATTGGTGGTTTTGGAAATTGATTAGTTCCTTTAATATTAGGTGCTCCTGATATAGCTTTTCCTCGTATAAATAATATAAGTTTTTGATTGTTGCCCCCTGCTTTAACTCTACTTTTAGCTTCAGGTGCTGTTGAAAGAGGTGTTGGAACAGGATGAACTGTATATCCTCCTTTATCAGGAAATTTAGCTCATGCTGGAGGTTCTGTAGATTTAGCTATTTTTTCTTTGCATTTAGCTGGAGTTTCTTCAATTTTAGGAGCTATTAATTTTATTACAACTATTATTAATA
>190702
ATTTTTTTTTTGGTTATACCCGTAATAATTGGTGGTTTTGGAAATTGATTAGTTCCTTTAATATTAGGTGCTCCTGATATAGCTTTTCCTCGTATAAATAATATAAGTTTTTGATTGTTGCCCCCTGCTTTAACTCTACTTTTAGCTTCAGGTGCTGTTGAAAGAGGTGTTGGAACAGGATGAACTGTATATCCTCCTTTATCAGGAAATTTAGCTCATGCTGGAGGTTCTGTAGATTTAGCTATTTTTTCTTTGCATTTAGCTGGAGTTTCTTCAATTTTAGGAGCTATTAATTTTATTACAACTATTATTAATA
>200623
ATTTTTTTTTTGGTTATACCCGTAATAATTGGTGGTTTTGGAAATTGATTAGTTCCTTTAATATTAGGTGCTCCTGATATAGCTTTTCCTCGTATAAATAATATAAGTTTTTGATTGTTGCCCCCTGCTTTAACTCTACTTTTAGCTTCAGGTGCTGTTGAAAGAGGTGTTGGAACAGGATGAACTGTATATCCTCCTTTATCAGGAAATTTAGCTCATGCTGGAGGTTCTGTAGATTTAGCTATTTTTTCTTTGCATTTAGCTGGAGTTTCTTCAATTTTAGGAGCTATTAATTTTATTACAACTATTATTAATA
>200630
ATTTTTTTTTTGGTTATACCCGTAATAATTGGTGGTTTTGGAAATTGATTAGTTCCTTTAATATTAGGTGCTCCTGATATAGCTTTTCCTCGTATAAATAATATAAGTTTTTGATTGTTGCCCCCTGCTTTAACTCTACTTTTAGCTTCAGGTGCTGTTGAAAGAGGTGTTGGAACAGGATGAACTGTATATCCTCCTTTATCAGGAAATTTAGCTCATGCTGGAGGTTCTGTAGATTTAGCTATTTTTTCTTTGCATTTAGCTGGAGTTTCTTCAATTTTAGGAGCTATTAATTTTATTACAACTATTATTAATA
>200707
----------------------------------------------GATTAGTTCCTTTAATATTAGGTGCTCCTGATATAGCTTTTCCTCGTATAAATAATATAAGTTTTTGATTGTTGCCCCCTGCTTTAACTCTACTTTTAGCTTCAGGTGCTGTTGAAAGAGGTGTTGGAACAGGATGAACTGTATATCCTCCTTTATCAGGAAATTTAGCTCATGCTGGAGGTTCTGTAGATTTAGCTATTTTTTCTTTGCATTTAGCTGGAGTTTCTTCAATTTTAGGAGCTATTAATTTTATTACAACTATTATTAATA
>210615
ATTTTTTTTTTGGTTATACCCGTAATAATTGGTGGTTTTGGAAATTGATTAGTTCCTTTAATATTAGGTGCTCCTGATATAGCTTTTCCTCGTATAAATAATATAAGTTTTTGATTGTTGCCCCCTGCTTTAACTCTACTTTTAGCTTCAGGTGCTGTTGAAAGAGGTGTTGGAACAGGATGAACTGTATATCCTCCTTTATCAGGAAATTTAGCTCATGCTGGAGGTTCTGTAGATTTAGCTATTTTTTCTTTGCATTTAGCTGGAGTTTCTTCAATTTTAGGAGCTATTAATTTTATTACAACTATTATTAATA
>210622
ATTTTTTTTTTGGTTATACCCGTAATAATTGGTGGTTTTGGAAATTGATTAGTTCCTTTAATATTAGGTGCTCCTGATATAGCTTTTCCTCGTATAAATAATATAAGTTTTTGATTGTTGCCCCCTGCTTTAACTCTACTTTTAGCTTCAGGTGCTGTTGAAAGAGGTGTTGGAACAGGATGAACTGTATATCCTCCTTTATCAGGAAATTTAGCTCATGCTGGAGGTTCTGTAGATTTAGCTATTTTTTCTTTGCATTTAGCTGGAGTTTCTTCAATTTTAGGAGCTATTAATTTTATTACAACTATTATTAATA
>210706
ATTTTTTTTTTGGTTATACCCGTAATAATTGGTGGTTTTGGAAATTGATTAGTTCCTTTAATATTAGGTGCTCCTGATATAGCTTTTCCTCGTATAAATAATATAAGTTTTTGATTGTTGCCCCCTGCTTTAACTCTACTTTTAGCTTCAGGTGCTGTTGAAAGAGGTGTTGGAACAGGATGAACTGTATATCCTCCTTTATCAGGAAATTTAGCTCATGCTGGAGGTTCTGTAGATTTAGCTATTTTTTCTTTGCATTTAGCTGGAGTTTCTTCAATTTTAGGAGCTATTAATTTTATTACAACTATTATTAATA
