# Supplementary material for: Investigating Non-Native Ribbon Worm Cephalothrix simula as a Potential Source of Tetrodotoxin in British Bivalve Shellfish
Source: Mar Drugs. 2024 Oct 5;22(10):458. doi: 10.3390/md22100458 (PMC11509275; doi:10.3390/md22100458)
Supplement: Supplementary file 1 [file marinedrugs-22-00458-s001.zip › Supplementary File S2_Consensus sequences_Nanopore method.fasta]

>consensus_cl_id_137414_total_supporting_reads_143759
AGATGATCAATTGTATAATGTAATTGTTACTGCTCATGCTTTTGTAATGATTTTTTTT--
GGTTATACCCGTAATAATTGGTGGTTTTGGAAATTGATTAGTTCCTTTAATATTAGGTGC
TCCTGATATAGCTTTTCCTCGTATAAATAATATAAGTTTTTGATTGTTGCCCCCTGCTTT
AACTCTACTTTTAGCTTCAGGTGCTGTTGAAAGAGGTGTTGGAACAGGATGAACTGTATA
TCCTCCTTTATCAGGAAATTTAGCTCATGCTGGAGGTTCTGTAGATTTAGCTATTTTTTC
TTTGCATTTAGCTGGAGTTTCTTCAATTTTAGGAGCTATTAATTTTATTACAACTATTAT
TAATA
>consensus_cl_id_139405_total_supporting_reads_25280
AGATGATCAATTGTATAATGTAATTGTTACTGCTCATGCTTTTGTAATGATTTTTTTTTT
GGTTATACCCGTAATAATTGGTGGTTTTGGAAATTGATTAGTTCCTTTAATATTAGGTGC
TCCTGATATAGCTTTTCCTCGTATAAATAATATAAGTTTTTGATTGTTGCCCCCTGCTTT
AACTCTACTTTTAGCTTCAGGTGCTGTTGAAAGAGGTGTTGGAACAGGATGAACTGTATA
TCCTCCTTTATCAGGAAATTTAGCTCATGCTGGAGGTTCTGTAGATTTAGCTATTTTTTC
TTTGCATTTAGCTGGAGTTTCTTCAATTTTAGGAGCTATTAATTTTATTACAACTATTAT
TAATA
>consensus_cl_id_142253_total_supporting_reads_81101
AGATGATCAATTGTATAATGTAATTGTTACTGCTCATGCTTTTGTAATGATTTTTTTTTT
GGTTATACCCGTAATAATTGGTGGTTTTGGAAATTGATTAGTTCCTTTAATATTAGGTGC
TCCTGATATAGCTTTTCCTCGTATAAATAATATAAGTTTTTGATTGTTGCCCCCTGCTTT
AACTCTACTTTTAGCTTCAGGTGCTGTTGAAAGAGGTGTTGGAACAGGATGAACTGTATA
TCCTCCTTTATCAGGAAATTTAGCTCATGCTGGAGGTTCTGTAGATTTAGCTATTTTTTC
TTTGCATTTAGCTGGAGTTTCTTCAATTTTAGGAGCTATTAATTTTATTACAACTATTAT
TAATA
>consensus_cl_id_146422_total_supporting_reads_81889
AGATGATCAATTGTATAATGTAATTGTTACTGCTCATGCTTTTGTAATGATTTTTTTTTT
GGTTATACCCGTAATAATTGGTGGTTTTGGAAATTGATTAGTTCCTTTAATATTAGGTGC
TCCTGATATAGCTTTTCCTCGTATAAATAATATAAGTTTTTGATTGTTGCCCCCTGCTTT
AACTCTACTTTTAGCTTCAGGTGCTGTTGAAAGAGGTGTTGGAACAGGATGAACTGTATA
TCCTCCTTTATCAGGAAATTTAGCTCATGCTGGAGGTTCTGTAGATTTAGCTATTTTTTC
TTTGCATTTAGCTGGAGTTTCTTCAATTTTAGGAGCTATTAATTTTATTACAACTATTAT
TAATA
>consensus_cl_id_153495_total_supporting_reads_16303
AGATGATCAATTGTATAATGTAATTGTTACTGCTCATGCTTTTGTAATGATTTTTTTTTT
GGTTATACCCGTAATAATTGGTGGTTTTGGAAATTGATTAGTTCCTTTAATATTAGGTGC
TCCTGATATAGCTTTTCCTCGTATAAATAATATAAGTTTTTGATTGTTGCCCCCTGCTTT
AACTCTACTTTTAGCTTCAGGTGCTGTTGAAAGAGGTGTTGGAACAGGATGAACTGTATA
TCCTCCTTTATCAGGAAATTTAGCTCATGCTGGAGGTTCTGTAGATTTAGCTATTTTTTC
TTTGCATTTAGCTGGAGTTTCTTCAATTTTAGGAGCTATTAATTTTATTACAACTATTAT
TAATA
>consensus_cl_id_167277_total_supporting_reads_10545
AGATGATCAATTGTATAATGTAATTGTTACTGCTCATGCTTTTGTAATGATTTTTTTTTT
GGTTATACCCGTAATAATTGGTGGTTTTGGAAATTGATTAGTTCCTTTAATATTAGGTGC
TCCTGATATAGCTTTTCCTCGTATAAATAATATAAGTTTTTGATTGTTGCCCCCTGCTTT
AACTCTACTTTTAGCTTCAGGTGCTGTTGAAAGAGGTGTTGGAACAGGATGAACTGTATA
TCCTCCTTTATCAGGAAATTTAGCTCATGCTGGAGGTTCTGTAGATTTAGCTATTTTTTC
TTTGCATTTAGCTGGAGTTTCTTCAATTTTAGGAGCTATTAATTTTATTACAACTATTAT
TAATA
>consensus_cl_id_171707_total_supporting_reads_9444
AGATGATCAATTGTATAATGTAATTGTTACTGCTCATGCTTTTGTAATGATTTTTTTTTT
GGTTATACCCGTAATAATTGGTGGTTTTGGAAATTGATTAGTTCCTTTAATATTAGGTGC
TCCTGATATAGCTTTTCCTCGTATAAATAATATAAGTTTTTGATTGTTGCCCCCTGCTTT
AACTCTACTTTTAGCTTCAGGTGCTGTTGAAAGAGGTGTTGGAACAGGATGAACTGTATA
TCCTCCTTTATCAGGAAATTTAGCTCATGCTGGAGGTTCTGTAGATTTAGCTATTTTTTC
TTTGCATTTAGCTGGAGTTTCTTCAATTTTAGGAGCTATTAATTTTATTACAACTATTAT
TAATA
>consensus_cl_id_176134_total_supporting_reads_17718
AGATGATCAATTGTATAATGTAATTGTTACTGCTCATGCTTTTGTAATGATTTTTTTTTT
GGTTATACCCGTAATAATTGGTGGTTTTGGAAATTGATTAGTTCCTTTAATATTAGGTGC
TCCTGATATAGCTTTTCCTCGTATAAATAATATAAGTTTTTGATTGTTGCCCCCTGCTTT
AACTCTACTTTTAGCTTCAGGTGCTGTTGAAAGAGGTGTTGGAACAGGATGAACTGTATA
TCCTCCTTTATCAGGAAATTTAGCTCATGCTGGAGGTTCTGTAGATTTAGCTATTTTTTC
TTTGCATTTAGCTGGAGTTTCTTCAATTTTAGGAGCTATTAATTTTATTACAACTATTAT
TAATA
>consensus_cl_id_378991_total_supporting_reads_28117
AGATGATCAATTGTATAATGTAATTGTTACTGCTCATGCTTTTGTAATGATTTTTTTTTT
GGTTATACCCGTAATAATTGGTGGTTTTGGAAATTGATTAGTTCCTTTAATATTAGGTGC
TCCTGATATAGCTTTTCCTCGTATAAATAATATAAGTTTTTGATTGTTGCCCCCTGCTTT
AACTCTACTTTTAGCTTCAGGTGCTGTTGAAAGAGGTGTTGGAACAGGATGAACTGTATA
TCCTCCTTTATCAGGAAATTTAGCTCATGCTGGAGGTTCTGTAGATTTAGCTATTTTTTC
TTTGCATTTAGCTGGAGTTTCTTCAATTTTAGGAGCTATTAATTTTATTACAACTATTAT
TAATA
