# Supplementary material for: Investigating Non-Native Ribbon Worm Cephalothrix simula as a Potential Source of Tetrodotoxin in British Bivalve Shellfish
Source: Mar Drugs. 2024 Oct 5;22(10):458. doi: 10.3390/md22100458 (PMC11509275; doi:10.3390/md22100458)
Supplement: Supplementary file 1 [file marinedrugs-22-00458-s001.zip › Supplementary File S3_Consensus sequences from each assay_Nanopore method.fasta]

>Folmer_consensus_cl_id_127_total_supporting_reads_23
ACTTTATATTTTTTATTTGGTGTCTGATCTGGTTTAGTAGGTTCTGCTTTAAGTTTGTTA
ATTCGAGCTGAGTTAGGTCAACCTGGTGCTTTAATAGGAGATGATCAATTGTATAATGTA
ATTGTTACTGCTCATGCTTTTGTAATGATTTTTTTTTTGGTTATACCCGTAATAATTGGT
GGTTTTGGAAATTGATTAGTTCCTTTAATATTAGGTGCTCCTGATATAGCTTTTCCTCGT
ATAAATAATATAAGTTTTTGATTGTTGCCCCCTGCTTTAACTCTACTTTTAGCTTCAGGT
GCTGTTGAAAGAGGTGTTGGAACAGGATGAACTGTATATCCTCCTTTATCAGGAAATTTA
GCTCATGCTGGAGGTTCTGTAGATTTAGCTATTTTTTCTTTGCATTTAGCTGGAGTTTCT
TCAATTTTAGGAGCTATTAATTTTATTACAACTATTATTAATATGCGATGACGAGGTATA
CATTTTGAACGTCTTCCTTTGTTTGTTTGATCTGTAAAAATTACTGCTATTTTATTATTA
TTATCTTTACCAGTATTAGCTGGTGCAATTACTATATTATTAACTGATCGAAATTTTAAT
ACTTCTTTTTTTGATCCTGCGGGAGGGGGAGATCCTATTCTTTATCAACATTTATTT
>Mini_CO1_consensus_cl_id_737_total_supporting_reads_306
------------------------------------------------------------
------------------------------------------------------------
------------------------------------------------------------
------------------------------------------------------------
------------------------------------------------------------
------------------------------------------CCTTTATCAGGAAATTTA
GCTCATGCTGGAGGTTCTGTAGATTTAGCTATTTTTTCTTTGCATTTAGCTGGAGTTTCT
TCAATTTTAGGAGCTATTAATTTTATTACAACTATTATTAATATGCGATGACGAGGTATA
CATTTTGAACGTCTTCCTTTGTTTGTTTGATCTGTAAAAATTACTGCTATTTTATTATTA
TTATCTTTACCAGTATTAGCTGGTGCAATTACTATATTATTAACTGATCGAAATTTTAAT
ACTTCTTTTTTTGATCCTGCGGGAGGGGGAGATCCTATTCTTTATCAACATTTATTT
>consensus_cl_id_9_total_supporting_reads_862
------------------------------------------------------------
--------------------------------------AGATGATCAATTGTATAATGTA
ATTGTTACTGCTCATGCTTTTGTAATGATTTTTTTTTTGGTTATACCCGTAATAATTGGT
GGTTTTGGAAATTGATTAGTTCCTTTAATATTAGGTGCTCCTGATATAGCTTTTCCTCGT
ATAAATAATATAAGTTTTTGATTGTTGCCCCCTGCTTTAACTCTACTTTTAGCTTCAGGT
GCTGTTGAAAGAGGTGTTGGAACAGGATGAACTGTATATCCTCCTTTATCAGGAAATTTA
GCTCATGCTGGAGGTTCTGTAGATTTAGCTATTTTTTCTTTGCATTTAGCTGGAGTTTCT
TCAATTTTAGGAGCTATTAATTTTATTACAACTATTATT---------------------
------------------------------------------------------------
------------------------------------------------------------
---------------------------------------------------------
>Targeted_Sequencing_Fwd
------------------------------------------------------------
---------------GGKCAACCTGGTGCTTTAATAGG----------------------
------------------------------------------------------------
------------------------------------------------------------
------------------------------------------------------------
------------------------------------------------------------
------------------------------------------------------------
------------------------------------------------------------
------------------------------------------------------------
------------------------------------------------------------
---------------------------------------------------------
>Targetted_sequencing_Rev
------------------------------------------------------------
------------------------------------------------------------
------------------------------------------------------------
------------------------------------------------------------
------------------------------------------------------------
------------------------------------------------------------
------------------------------------------------------------
-------------------------------------------TGCGATGACGAGGTATA
CATTT-------------------------------------------------------
------------------------------------------------------------
---------------------------------------------------------
>qPCR Fwd
------------------------------------------------------------
------------------------------------------------------------
------------------------------------------------------------
------------------------------------------------------------
---------------------------------------------------------GGT
GCTGTTGAAAGAGGTGT-------------------------------------------
------------------------------------------------------------
------------------------------------------------------------
------------------------------------------------------------
------------------------------------------------------------
---------------------------------------------------------
>qPCR_Rev
------------------------------------------------------------
------------------------------------------------------------
------------------------------------------------------------
------------------------------------------------------------
------------------------------------------------------------
------------------------------------------------------------
---CATGCTGGAGGTTCTGTAGAT------------------------------------
------------------------------------------------------------
------------------------------------------------------------
------------------------------------------------------------
---------------------------------------------------------
>qPCR_Probe
------------------------------------------------------------
------------------------------------------------------------
------------------------------------------------------------
------------------------------------------------------------
------------------------------------------------------------
----------------------CAGGATGAACTGTATATCCTCCT---------------
------------------------------------------------------------
------------------------------------------------------------
------------------------------------------------------------
------------------------------------------------------------
---------------------------------------------------------
