# Supplementary material for: Investigating Non-Native Ribbon Worm Cephalothrix simula as a Potential Source of Tetrodotoxin in British Bivalve Shellfish
Source: Mar Drugs. 2024 Oct 5;22(10):458. doi: 10.3390/md22100458 (PMC11509275; doi:10.3390/md22100458)
Supplement: Supplementary file 1 [file marinedrugs-22-00458-s001.zip › Supplementary File S4_C. simula primers design.fasta]

>FWD_primer
GGKCAACCTGGTGCTTTAATAGG-------------------------------------
------------------------------------------------------------
------------------------------------------------------------
------------------------------------------------------------
------------------------------------------------------------
------------------------------------------------------------
--------------------------------------------------
>REV_primer
------------------------------------------------------------
------------------------------------------------------------
------------------------------------------------------------
------------------------------------------------------------
------------------------------------------------------------
------------------------------------------------------------
----------------------------TGCGATGACGAGGTATACATTT
>MH681947.1 Cephalothrix simula
GGTCAACCTGGTGCTTTAATAGGAGATGATCAATTGTATAATGTAATTGTTACTGCTCAT
GCTTTTGTAATGATTTTTTTTTTGGTTATACCCGTAATAATTGGTGGTTTTGGAAATTGA
TTAGTTCCTTTAATATTAGGTGCTCCTGATATAGCTTTTCCTCGTATAAATAATATAAGT
TTTTGATTGTTGCCCCCTGCTTTAACTCTACTTTTAGCTTCAGGTGCTGTTGAAAGAGGT
GTTGGAACAGGATGAACTGTATATCCTCCTTTATCAGGAAATTTAGCTCATGCTGGAGGT
TCTGTAGATTTAGCTATTTTTTCTTTGCATTTAGCTGGAGTTTCTTCAATTTTAGGAGCT
ATTAATTTTATTACAACTATTATTAATATGCGATGACGAGGTATACATTT
>MW118023.1 Cephalothrix simula 
GGACAACCTGGTGCTTTAATAGGAGATGATCAATTGTATAATGTAATTGTTACTGCTCAT
GCTTTTGTAATGATTTTTTTTTTGGTTATACCCGTAATAATTGGTGGTTTTGGAAATTGA
TTAGTTCCTTTAATATTAGGTGCTCCTGATATAGCTTTTCCTCGTATAAATAATATAAGT
TTTTGATTGTTGCCCCCTGCTTTAACTCTACTTTTAGCTTCAGGTGCTGTTGAAAGAGGT
GTTGGAACAGGATGAACTGTATATCCTCCTTTATCAGGAAATTTAGCTCATGCTGGAGGT
TCTGTAGATTTAGCTATTTTTTCTTTGCATTTAGCTGGAGTTTCTTCAATTTTAGGAGCT
ATTAATTTTATTACAACTATTATTAATATGCGATGACGAGGTATACATTT
>Cefas_worm -- previous study
GGTCAACCTGGTGCTTTAATAGGAGATGATCAATTGTATAATGTAATTGTTACTGCTCAT
GCTTTTGTAATGATTTTTTTTTTGGTTATACCCGTAATAATTGGTGGTTTTGGAAATTGA
TTAGTTCCTTTAATATTAGGTGCTCCTGATATAGCTTTTCCTCGTATAAATAATATAAGT
TTTTGATTGTTGCCCCCTGCTTTAACTCTACTTTTAGCTTCAGGTGCTGTTGNAAGAGGT
GTTGGAACAGGATGAACTGTATATCCTCCTTTATCAGGAAATTTAGCTCATGCTGGAGGT
TCTGTAGATTTAGCTATTTTTTCTTTGCATTTAGCTGGAGTTTCTTCAATTTTAGGAGCT
ATTAATTTTATTACAACTATTATTAATATGCGATGACGAGGTATACATTT
>MH681924.1 Cephalothrix simula 
GGTCAACCTGGTGCTTTAATAGGAGATGATCAATTGTATAATGTAATTGTTACTGCTCAT
GCTTTTGTAATGATTTTTTTTTTGGTTATACCCGTAATAATTGGTGGTTTTGGAAATTGA
TTAGTTCCTTTAATATTAGGTGCTCCTGATATAGCTTTTCCTCGTATAAATAATATAAGT
TTTTGATTGTTGCCCCCTGCTTTAACTCTACTTTTAGCTTCAGGTGCTGTTGAAAGAGGT
GTTGGAACAGGATGAACTGTATATCCTCCTTTATCAGGAAATTTAGCTCATGCTGGAGGT
TCTGTAGATTTAGCTATTTTTTCTTTGCATTTAGCTGGAGTTTCTTCAATTTTAGGAGCT
ATTAATTTTATTACAACTATTATTAATATGCGATGACGAGGTATACATTT
>KP411247.1 Cephalothrix simula
GGTCAACCTGGTGCTTTAATAGGAGATGATCAATTGTATAATGTAATTGTTACTGCTCAT
GCTTTTGTAATGATTTTTTTTTTGGTTATACCCGTAATAATTGGTGGTTTTGGAAATTGA
TTAGTTCCTTTAATATTAGGTGCTCCTGATATAGCTTTTCCTCGTATAAATAATATAAGT
TTTTGATTGTTGCCCCCTGCTTTAACTCTACTTTTAGCTTCAGGTGCTGTTGAAAGAGGT
GTTGGAACAGGATGAACTGTATATCCTCCTTTATCAGGAAATTTAGCTCATGCTGGAGGT
TCTGTAGATTTAGCTATTTTTTCTTTGCATTTAGCTGGAGTTTCTTCAATTTTAGGAGCT
ATTAATTTTATTACAACTATTATTAATATGCGATGACGAGGTATACATTT
>KP411246.1 Cephalothrix simula 
GGTCAACCTGGTGCTTTAATAGGAGATGATCAATTGTATAATGTAATTGTTACTGCTCAT
GCTTTTGTAATGATTTTTTTTTTGGTTATACCCGTAATAATTGGTGGTTTTGGAAATTGA
TTAGTTCCTTTAATATTAGGTGCTCCTGATATAGCTTTTCCTCGTATAAATAATATAAGT
TTTTGATTGTTGCCCCCTGCTTTAACTCTACTTTTAGCTTCAGGTGCTGTTGAAAGAGGT
GTTGGAACAGGATGAACTGTATATCCTCCTTTATCAGGAAATTTAGCTCATGCTGGAGGT
TCTGTAGATTTAGCTATTTTTTCTTTGCATTTAGCTGGAGTTTCTTCAATTTTAGGAGCT
ATTAATTTTATTACAACTATTATTAATATGCGATGACGAGGTATACATTT
>KP411245.1 Cephalothrix simula 
GGTCAACCTGGTGCTTTAATAGGAGATGATCAATTGTATAATGTAATTGTTACTGCTCAT
GCTTTTGTAATGATTTTTTTTTTGGTTATACCCGTAATAATTGGTGGTTTTGGAAATTGA
TTAGTTCCTTTAATATTAGGTGCTCCTGATATAGCTTTTCCTCGTATAAATAATATAAGT
TTTTGATTGTTGCCCCCTGCTTTAACTCTACTTTTAGCTTCAGGTGCTGTTGAAAGAGGT
GTTGGAACAGGATGAACTGTATATCCTCCTTTATCAGGAAATTTAGCTCATGCTGGAGGT
TCTGTAGATTTAGCTATTTTTTCTTTGCATTTAGCTGGAGTTTCTTCAATTTTAGGAGCT
ATTAATTTTATTACAACTATTATTAATATGCGATGACGAGGTATACATTT
>KP411244.1 Cephalothrix simula 
GGTCAACCTGGTGCTTTAATAGGAGATGATCAATTGTATAATGTAATTGTTACTGCTCAT
GCTTTTGTAATGATTTTTTTTTTGGTTATACCCGTAATAATTGGTGGTTTTGGAAATTGA
TTAGTTCCTTTAATATTAGGTGCTCCTGATATAGCTTTTCCTCGTATAAATAATATAAGT
TTTTGATTGTTGCCCCCTGCTTTAACTCTACTTTTAGCTTCAGGTGCTGTTGAAAGAGGT
GTTGGAACAGGATGAACTGTATATCCTCCTTTATCAGGAAATTTAGCTCATGCTGGAGGT
TCTGTAGATTTAGCTATTTTTTCTTTGCATTTAGCTGGAGTTTCTTCAATTTTAGGAGCT
ATTAATTTTATTACAACTATTATTAATATGCGATGACGAGGTATACATTT
>JX453488.1 Cephalothrix cf. simula 
GGTCAACCTGGTGCTTTAATAGGAGATGATCAATTGTATAATGTAATTGTTACTGCTCAT
GCTTTTGTAATGATTTTTTTTTTGGTTATACCCGTAATAATTGGTGGTTTTGGAAATTGA
TTAGTTCCTTTAATATTAGGTGCTCCTGATATAGCTTTTCCTCGTATAAATAATATAAGT
TTTTGATTGTTGCCCCCTGCTTTAACTCTACTTTTAGCTTCAGGTGCTGTTGAAAGAGGT
GTTGGAACAGGATGAACTGTATATCCTCCTTTATCAGGAAATTTAGCTCATGCTGGAGGT
TCTGTAGATTTAGCTATTTTTTCTTTGCATTTAGCTGGAGTTTCTTCAATTTTAGGAGCT
ATTAATTTTATTACAACTATTATTAATATGCGATGACGAGGTATACATTT
>JX453475.1 Cephalothrix cf. simula 
GGTCAACCTGGTGCTTTAATAGGAGATGATCAATTGTATAATGTAATTGTTACTGCTCAT
GCTTTTGTAATGATTTTTTTTTTGGTTATACCCGTAATAATTGGTGGTTTTGGAAATTGA
TTAGTTCCTTTAATATTAGGTGCTCCTGATATAGCTTTTCCTCGTATAAATAATATAAGT
TTTTGATTGTTGCCCCCTGCTTTAACTCTACTTTTAGCTTCAGGTGCTGTTGAAAGAGGT
GTTGGAACAGGATGAACTGTATATCCTCCTTTATCAGGAAATTTAGCTCATGCTGGAGGT
TCTGTAGATTTAGCTATTTTTTCTTTGCATTTAGCTGGAGTTTCTTCAATTTTAGGAGCT
ATTAATTTTATTACAACTATTATTAATATGCGATGACGAGGTATACATTT
>JX453468.1 Cephalothrix cf. simula A
GGTCAACCTGGTGCTTTAATAGGAGATGATCAATTGTATAATGTAATTGTTACTGCTCAT
GCTTTTGTAATGATTTTTTTTTTGGTTATACCCGTAATAATTGGTGGTTTTGGAAATTGA
TTAGTTCCTTTAATATTAGGTGCTCCTGATATAGCTTTTCCTCGTATAAATAATATAAGT
TTTTGATTGTTGCCCCCTGCTTTAACTCTACTTTTAGCTTCAGGTGCTGTTGAAAGAGGT
GTTGGAACAGGATGAACTGTATATCCTCCTTTATCAGGAAATTTAGCTCATGCTGGAGGT
TCTGTAGATTTAGCTATTTTTTCTTTGCATTTAGCTGGAGTTTCTTCAATTTTAGGAGCT
ATTAATTTTATTACAACTATTATTAATATGCGATGACGAGGTATACATTT
>JX453465.1 Cephalothrix cf. simula 
GGTCAACCTGGTGCTTTAATAGGAGATGATCAATTGTATAATGTAATTGTTACTGCTCAT
GCTTTTGTAATGATTTTTTTTTTGGTTATACCCGTAATAATTGGTGGTTTTGGAAATTGA
TTAGTTCCTTTAATATTAGGTGCTCCTGATATAGCTTTTCCTCGTATAAATAATATAAGT
TTTTGATTGTTGCCCCCTGCTTTAACTCTACTTTTAGCTTCAGGTGCTGTTGAAAGAGGT
GTTGGAACAGGATGAACTGTATATCCTCCTTTATCAGGAAATTTAGCTCATGCTGGAGGT
TCTGTAGATTTAGCTATTTTTTCTTTGCATTTAGCTGGAGTTTCTTCAATTTTAGGAGCT
ATTAATTTTATTACAACTATTATTAATATGCGATGACGAGGTATACATTT
>GU733830.1 Cephalothrix simula v
GGTCAACCTGGTGCTTTAATAGGAGATGATCAATTGTATAATGTAATTGTTACTTCTCAT
GCTTTTGTAATGATTTTTTTTTTGGTTATACCCGTAATAATTGGTGGTTTTGGAAATTGA
TTAGTTCCTTTAATATTAGGTGCTCCTGATATAGCTTTTCCTCGTATAAATAATATAAGT
TTTTGATTGTTGCCCCCTGCTTTAACTCTACTTTTAGCTTCAGGTGCTGTTGAAAGAGGT
GTTGGAACAGGATGAACTGTATATCCTCCTTTATCAGGAAATTTAGCTCATGCTGGAGGT
TCTGTAGATTTAGCTATTTTTTCTTTGCATTTAGCTGGAGTTTCTTCAATTTTAGGAGCT
ATTAATTTTATTACAACTATTATTAATATGCGATGACGAGGTATACATTT
>GU726622.1 Cephalothrix sp. 
GGTCAACCTGGTGCTTTAATAGGAAATGATCAATTGTATAATGTAATTGTTACTGCTCAT
GCTTTTGTAATGATTTTTTTTTTGGTTATACCCGTAATAATTGGTGGTTTTGGAAATTGA
TTAGTTCCTTTAATATTAGGTGCTCCTGATATAGCTTTTCCTCGTATAAATAATATAAGT
TTTTGATTGTTGCCCCCTGCTTTAACTCTACTTTTAGCTTCAGGTGCTGTTGAAAGAGGT
GTTGGAACAGGATGAACTGTATATCCTCCTTTATCAGGAAATTTAGCTCATGCTGGAGGT
TCTGTAGATTTAGCTATTTTTTCTTTGCATTTAGCTGGAGTTTCTTCAATTTTAGGAGCT
ATTAATTTTATTACAACTATTATTAATATGCGATGACGAGGTATACATTT
>GU726620.1 Cephalothrix sp. 
GGTCAACCTGGTGCTTTAATAGGAGATGATCAATTGTATAATGTAATTGTTACTGCTCAT
GCTTTTGTAATGATTTTTTTTTTGGTTATACCCGTAATAATTGGTGGTTTTGGAAATTGA
TTAGTTCCTTTAATATTAGGCGCTCCTGATATAGCTTTTCCTCGTATAAATAATATAAGT
TTTTGATTGTTGCCCCCTGCTTTAACTCTACTTTTAGCTTCAGGTGCTGTTGAAAGAGGT
GTTGGAACAGGATGAACTGTATATCCTCCTTTATCAGGAAATTTAGCTCATGCTGGAGGT
TCTGTAGATTTAGCTATTTTTTCTTTGCATTTAGCTGGAGTTTCTTCAATTTTAGGAGCT
ATTAATTTTATTACAACTATTATTAATATGCGATGACGAGGTATACATTT
>GU726615.1 Cephalothrix sp. 
GGTCAACCTGGTGCTTTAATAGGAGATGATCAATTGTATAATGTAATTGTTACTGCTCAT
GCTTTTGTAATGATTTTTTTTTTGGTTATACCCGTAATAATTGGTGGTTTTGGAAATTGA
TTAGTTCCTTTAATATTAGGTGCTCCTGATATAGCTTTTCCTCGTATAAATAATATAAGT
TTTTGATTGTTGCCCCCTGCTTTAACTCTACTTTTAGCTTCAGGTGCTGTTGAAAGAGGT
GTTGGAACAGGATGAACTGTATATCCTCCTTTATCAGGAAATTTAGCTCATGCTGGAGGT
TCTGTAGATTTAGCTATTTTTTCTTTGCATTTAGCTGGAGTTTCTTCAATTTTAGGAGCT
ATTAATTTTATTACAACTATTATTAATATGCGATGACGAGGTATACATTT
>MH681933.1 Cephalothrix simula 
GGTCAACCTGGTGCTTTAATAGGAGATGATCAATTGTATAATGTAATTGTTACTGCTCAT
GCTTTTGTAATGATTTTTTTTTTGGTTATACCCGTAATAATTGGTGGTTTTGGAAATTGA
TTAGTTCCTTTAATATTAGGTGCTCCTGATATAGCTTTTCCTCGTATAAATAATATAAGT
TTTTGATTGTTGCCCCCTGCTTTAACTCTACTTTTAGCTTCAGGTGCTGTTGAAAGAGGT
GTTGGAACAGGATGAACTGTATATCCTCCTTTATCAGGAAATTTAGCTCATGCTGGAGGT
TCTGTAGATTTAGCTATTTTTTCTTTGCATTTAGCTGGAGTTTCTTCAATTTTAGGAGCT
ATTAATTTTATTACAACTATTATTAATATGCGATGACGAGGTATACATTT
>MH681930.1 Cephalothrix simula 
GGTCAACCTGGTGCTTTAATAGGAGATGATCAATTGTATAATGTAATTGTTACTGCTCAT
GCTTTTGTAATGATTTTTTTTTTGGTTATACCCGTAATAATTGGTGGTTTTGGAAATTGA
TTAGTTCCTTTAATATTAGGTGCTCCTGATATAGCTTTTCCTCGTATAAATAATATAAGT
TTTTGATTGTTGCCCCCTGCTTTAACTCTACTTTTAGCTTCAGGTGCTGTTGAAAGAGGT
GTTGGAACAGGATGAACTGTATATCCTCCTTTATCAGGAAATTTAGCTCATGCTGGAGGT
TCTGTAGATTTAGCTATTTTTTCTTTGCATTTAGCTGGAGTTTCTTCAATTTTAGGAGCT
ATTAATTTTATTACAACTATTATTAATATGCGATGACGAGGTATACATTT
>GU726615.1 Cephalothrix sp.
GGTCAACCTGGTGCTTTAATAGGAGATGATCAATTGTATAATGTAATTGTTACTGCTCAT
GCTTTTGTAATGATTTTTTTTTTGGTTATACCCGTAATAATTGGTGGTTTTGGAAATTGA
TTAGTTCCTTTAATATTAGGTGCTCCTGATATAGCTTTTCCTCGTATAAATAATATAAGT
TTTTGATTGTTGCCCCCTGCTTTAACTCTACTTTTAGCTTCAGGTGCTGTTGAAAGAGGT
GTTGGAACAGGATGAACTGTATATCCTCCTTTATCAGGAAATTTAGCTCATGCTGGAGGT
TCTGTAGATTTAGCTATTTTTTCTTTGCATTTAGCTGGAGTTTCTTCAATTTTAGGAGCT
ATTAATTTTATTACAACTATTATTAATATGCGATGACGAGGTATACATTT
>GU726622.1 Cephalothrix sp.
GGTCAACCTGGTGCTTTAATAGGAAATGATCAATTGTATAATGTAATTGTTACTGCTCAT
GCTTTTGTAATGATTTTTTTTTTGGTTATACCCGTAATAATTGGTGGTTTTGGAAATTGA
TTAGTTCCTTTAATATTAGGTGCTCCTGATATAGCTTTTCCTCGTATAAATAATATAAGT
TTTTGATTGTTGCCCCCTGCTTTAACTCTACTTTTAGCTTCAGGTGCTGTTGAAAGAGGT
GTTGGAACAGGATGAACTGTATATCCTCCTTTATCAGGAAATTTAGCTCATGCTGGAGGT
TCTGTAGATTTAGCTATTTTTTCTTTGCATTTAGCTGGAGTTTCTTCAATTTTAGGAGCT
ATTAATTTTATTACAACTATTATTAATATGCGATGACGAGGTATACATTT
>GU807436.1 Cephalothrix simula
GGTCAACCTGGTGCTTTAATAGGAGATGATCAATTGTATAATGTAATTGTTACTGCTCAT
GCTTTTGTAATGATTTTTTTTTTGGTTATACCCGTAATAATTGGTGGTTTTGGAAATTGA
TTAGTTCCTTTAATATTAGGTGCTCCTGATATAGCTTTTCCTCGTATAAATAATATAAGT
TTTTGATTGTTGCCCCCTGCTTTAACTCTACTTTTAGCTTCAGGTGCTGTTGAAAGAGGT
GTTGGAACAGGATGAACTGTATATCCTCCTTTATCAGGAAATTTAGCTCATGCTGGAGGT
TCTGTAGATTTAGCTATTTTTTCTTTGCATTTAGCTGGAGTTTCTTCAATTTTAGGAGCT
ATTAATTTTATTACAACTATTATTAATATGCGATGACGAGGTATACATTT
>JX453481.1 Cephalothrix cf. simula 
GGTCAACCTGGTGCTTTAATAGGAGATGATCAATTGTATAATGTAATTGTTACTGCTCAT
GCTTTTGTAATGATTTTTTTTTTGGTTATACCCGTAATAATTGGTGGTTTTGGAAATTGA
TTAGTTCCTTTAATATTAGGTGCTCCTGATATAGCTTTTCCTCGTATAAATAATATAAGT
TTTTGATTGTTGCCCCCTGCTTTAACTCTACTTTTAGCTTCAGGTGCTGTTGAAAGAGGT
GTTGGAACAGGATGAACTGTATATCCTCCTTTATCAGGAAATTTAGCTCATGCTGGAGGT
TCTGTAGATTTAGCTATTTTTTCTTTGCATTTAGCTGGAGTTTCTTCAATTTTAGGAGCT
ATTAATTTTATTACAACTATTATTAATATGCGATGACGAGGTATACATTT
>GU726689.1 Cephalothrix major 
GGTCAACCTGGTGCTCTTTTGGGGGATGATCAGCTTTACAATGTTATTGTTACTGCTCAT
GCTTTTGTTATGATTTTTTTTCTAGTTATGCCTGTTATGATTGGTGGATTTGGAAATTGA
TTAGTACCTTTAATGTTGGGGGCTCCTGATATGGCTTTTCCTCGTATAAATAATATAAGT
TTCTGGCTTCTTCCTCCGGCTTTAATTTTACTTTTGGTTTCTGGTGCTGTTGAAAGTGGG
GTAGGAACTGGTTGAACTGTTTATCCTCCTCTGGCTGGTAATGTGGCTCATGCTGGAGGT
TCGGTGGATTTGGCTATTTTTTCTCTTCATTTGGCTGGTGTCTCTTCTATTCTAGGAGCT
ATTAATTTTATTACTACTATTATTAATATGCGTTGGGCCGGGATGCGATT
>GU726690.1 Cephalothrix major
GGTCAACCTGGTGCTCTTTTGGGGGATGATCAGCTTTACAATGTTATTGTTACTGCTCAT
GCTTTTGTTATGATTTTTTTTCTAGTTATGCCTGTTATGATTGGTGGATTTGGAAATTGA
TTAGTACCTTTAATGTTGGGGGCTCCTGATATGGCTTTTCCTCGTATAAATAATATAAGT
TTCTGGCTTCTTCCTCCGGCTTTAATTTTACTTTTGGTTTCTGGTGCTGTTGAAAGTGGG
GTAGGAACTGGTTGAACTGTTTATCCTCCTCTGGCTGGTAATGTGGCTCATGCTGGAGGT
TCAGTGGATTTGGCTATTTTTTCTCTTCATTTGGCTGGTGTCTCTTCTATTCTAGGAGCT
ATTAATTTTATTACTACTATTATTAATATGCGTTGGGCCGGGATGCGATT
>GU726691.1 Cephalothrix major 
GGTCAACCTGGTGCTCTTTTGGGGGATGATCAGCTTTATAATGTTATTGTTACTGCTCAT
GCTTTTGTTATGATTTTTTTTCTAGTTATGCCTGTTATGATTGGTGGATTTGGAAATTGA
TTAGTACCTTTAATGTTGGGGGCTCCTGATATGGCTTTTCCTCGTATAAATAATATAAGT
TTCTGGCTTCTTCCTCCGGCTTTAATTTTACTTTTGGTTTCTGGTGCTGTTGAAAGTGGG
GTAGGAACTGGTTGAACTGTTTATCCTCCTCTGGCTGGTAATGTGGCTCATGCTGGAGGT
TCGGTGGATTTGGCTATTTTTTCTCTTCATTTGGCTGGTGTCTCTTCTATTTTAGGAGCT
ATTAATTTTATTACTACTATTATTAATATGCGTTGGGCCGGGATGCGATT
>GU726709.1 Cephalothrix spiralis
GGACAACCTGGAGCATTATTAGGTGATGACCAGCTTTATAATGTTATTGTAACTGCTCAT
GCTTTTGTTATAATTTTTTTTTTAGTTATGCCTGTAATAATTGGAGGATTTGGAAACTGA
TTGGTTCCTCTAATGTTAGGGGCTCCAGATATAGCTTTTCCTCGAATAAATAATATAAGT
TTTTGACTTTTACCCCCTGCATTAACTTTATTATTAGTGTCGGGAGCTGTAGAAAGAGGT
GTTGGAACAGGCTGAACAGTCTACCCTCCTCTTGCTGGTAATTTAGCTCATGCGGGAGGT
TCAGTAGATTTAGCTATTTTTTCTTTACATTTAGCTGGGGTGTCATCAATTTTAGGAGCA
ATTAATTTTATTACAACTATTATTAATATGCGTTGACGAGGTATACATTT
>GU726648.1 Cephalothrix spiralis v
GGACAACCTGGAGCATTATTAGGTGATGACCAGCTTTATAATGTTATTGTAACTGCTCAT
GCTTTTGTTATAATTTTTTTTTTAGTTATGCCTGTAATAATTGGAGGATTTGGAAACTGA
TTGGTTCCTCTAATGTTAGGGGCTCCAGATATAGCTTTTCCTCGAATAAATAATATAAGT
TTTTGACTTCTACCCCCTGCATTAACTTTATTATTAGTGTCGGGAGCTGTAGAAAGAGGT
GTTGGAACAGGCTGAACAGTCTACCCTCCTCTTGCTGGTAATTTAGCTCATGCGGGAGGT
TCAGTAGATTTAGCTATTTTTTCTTTACATTTAGCTGGGGTGTCATCAATTTTAGGAGCA
ATTAATTTTATTACAACTATTATTAATATGCGTTGACGAGGTATACATTT
>MH681958.1 Cephalothrix filiformis 
GGACAGCCCGGAGCACTATTAGGTGATGACCAGCTTTATAATGTTATTGTTACCGCTCAT
GCTTTCGTTATAATTTTTTTTTTAGTTATGCCCGTGATAATCGGAGGGTTTGGAAATTGA
TTAGTACCTCTAATATTAGGAGCTCCTGATATGGCTTTTCCTCGGATGAATAATATAAGT
TTTTGACTTTTACCTCCAGCTTTGACTTTATTATTAGTTTCTGGAGCTGTAGAAAGAGGT
GTAGGAACAGGTTGAACTGTATATCCCCCTCTCGCTGGTAATTTAGCTCATGCTGGGGGT
TCAGTAGATTTAGCTATTTTTTCTTTACATTTAGCTGGAGTTTCTTCAATTTTAGGGGCA
ATTAATTTTATTACAACTATTATTAATATGCGTTGACGAGGTATACATTT
>MH681960.1 Cephalothrix filiformis 
GGACAGCCCGGAGCACTATTAGGTGATGACCAACTTTATAATGTTATTGTTACCGCTCAT
GCTTTTGTTATAATTTTTTTTTTAGTTATGCCCGTGATAATCGGAGGGTTTGGAAATTGA
TTAGTACCTCTAATATTAGGAGCTCCTGATATGGCTTTTCCTCGGATGAATAATATAAGT
TTTTGACTTTTACCTCCAGCTTTGACTTTATTATTAGTTTCTGGAGCTGTAGAAAGAGGT
GTAGGAACAGGCTGAACTGTATACCCCCCTCTCGCTGGTAACTTAGCTCATGCTGGGGGT
TCAGTAGATTTAGCTATTTTTTCTTTACATTTAGCTGGAGTTTCTTCAATTTTAGGGGCA
ATTAATTTTATTACAACTATTATTAATATGCGTTGACGAGGTATACATTT
>GU726649.1 Cephalothrix spiralis 
GGACAGCCCGGAGCACTATTAGGTGATGACCAGCTTTATAATGTTATTGTTACCGCTCAT
GCTTTCGTTATAATTTTTTTTTTAGTTATGCCCGTGATAATCGGAGGGTTTGGAAATTGA
TTAGTACCTCTAATATTAGGAGCTCCTGATATGGCTTTTCCTCGGATGAATAATATAAGT
TTTTGACTTTTACCTCCAGCTTTGACTTTATTATTAGTTTCTGGAGCTGTAGAAAGAGGT
GTAGGAACAGGCTGAACTGTATATCCCCCTCTCGCTGGTAACTTAGCTCATGCTGGGGGT
TCAGTAGATTTAGCTATTTTTTCTTTACATTTAGCTGGAGTTTCTTCAATTTTAGGGGCA
ATTAATTTTATTACAACTATTATTAATATGCGTTGACGAGGTATACATTT
>HQ848616.1 Cephalothrix filiformis 
GGACAGCCCGGAGCACTATTAGGTGATGACCAACTTTATAATGTTATTGTTACCGCTCAT
GCTTTTGTTATAATTTTTTTTTTAGTTATGCCCGTGATAATCGGAGGGTTTGGAAATTGA
TTAGTACCTCTAATATTAGGAGCTCCTGATATGGCTTTTCCTCGGATGAATAATATAAGT
TTTTGACTTTTACCTCCAGCTTTGACTTTATTATTAGTTTCTGGAGCTGTAGAAAGAGGT
GTAGGAACAGGCTGAACTGTATATCCCCCTCTCGCTGGTAACTTAGCTCATGCTGGGGGT
TCAGTAGATTTAGCTATTTTTTCTTTACATTTAGCTGGAGTTTCTTCAATTTTAGGGGCA
ATTAATTTTATTACAACTATTATTAATATGCGTTGACGAGGTATACATTT
>GU726665.1 Cephalothrix sp. 
GGGCAACCTGGTGCTTTAATAGGAGATGATCAATTATATAATGTAATTGTTACTGCTCAT
GCTTTTGTAATGATTTTTTTTTTAGTTATGCCTGTAATAATTGGTGGTTTTGGAAATTGA
TTAGTTCCTTTAATATTAGGTGCTCCTGATATAGCTTTTCCTCGTATGAATAATATAAGT
TTTTGATTGTTACCCCCTGCTTTAACTCTACTTTTAGCTTCAGGTGCTGTTGAGAGAGGT
GTTGGAACAGGATGAACTGTATACCCTCCTTTATCAGGAAATTTAGCTCATGCTGGGGGT
TCTGTAGATTTAGCTATTTTTTCTTTGCATTTAGCTGGAGTTTCTTCGATTTTAGGAGCT
ATTAATTTTATTACAACTATTATTAATATGCGATGACGAGGTATACATTT
>GU726641.1 Cephalothrix sp. 
GGGCAACCTGGTGCTTTAATAGGAGATGATCAATTATATAATGTAATTGTTACTGCTCAT
GCTTTTGTAATGATTTTTTTTTTAGTTATGCCTGTAATAATTGGTGGTTTTGGAAATTGA
TTAGTTCCTTTAATATTAGGTGCTCCTGATATAGCTTTTCCTCGTATGAATAATATAAGT
TTTTGATTGTTACCCCCTGCTTTAACTCTACTTTTAGCTTCAGGTGCTGTTGAGAGAGGT
GTTGGAACAGGATGAACTGTATACCCTCCTTTATCAGGAAATTTAGCTCATGCTGGGGGT
TCTGTAGATTTAGCTATTTTTTCTTTGCATTTAGCTGGAGTTTCTTCGATTTTAGGAGCT
ATTAATTTTATTACAACTATTATTAATATGCGATGACGAGGTATACATTT
>KM083817.1 Cephalothrix alba 
AGTCAGCCTGGTGGCTTGGTTCAAGATGAGCAAGTTTATAATGTTATTGTGACTGCTCAT
GCTTTTGTAATGATTTTTTTTCTTGTTATACCAATTATGATTGGTGGTTTTGGAAATTGG
TTAGTTCCTTTAATGTTGGGTGTTCCCGATATGGCTTTTCCTCGTATAAATAATATAAGT
TTTTGGCTTCTTCCTCCTTCTCTTTTTCTTTTACTTTTATCTAGGGTTGTAGAAAGAGGA
GCGGGAACTGGTTGAACTGTTTATCCTCCATTANCTAGAAATATTGCTCATTCTGGTCCA
GCTGTTGATTTGGTTATCTTTTCTCTTCATTTGGCTGGTGCTTCTTCAATTTTGGGTGCT
GTAAATTTTATTACTACCGTCGTAAATATACGTTCTCAAGGTATTCTTTT
>GU726678.1 Cephalothrix sp. 
AGTCAGCCTGGTGGCTTGGTTCAAGATGAGCAAGTTTATAATGTTATTGTGACTGCTCAT
GCTTTTGTAATGATTTTTTTTCTTGTTATACCAATTATGATTGGTGGTTTTGGAAATTGG
TTAGTTCCTTTAATGTTGGGTGTTCCCGATATGGCTTTTCCTCGTATAAATAATATAAGT
TTTTGGCTTCTTCCTCCTTCTCTTTTTCTTTTACTTTTATCTAGGGTTGTAGAAAGAGGA
GCGGGAACTGGTTGAACTGTTTATCCCCCACTAGCTAGAAATATTGCTCATTCTGGTCCA
GCTGTTGATTTGGTTATTTTTTCTCTTCATTTGGCTGGTGCTTCTTCAATTTTGGGTGCT
GTAAATTTTATTACTACCGTCGTAAATATACGTTCTCAAGGTATTCTTTT
>GU726618.1 Cephalothrix sp. 
GGACAACCTGGTGCTTTAATAGGTGATGATCAATTATATAATGTAATTGTTACTGCTCAC
GCTTTTGTAATGATTTTTTTTTTAGTTATGCCTGTAATAATTGGTGGTTTTGGAAATTGA
TTGGTTCCTTTAATATTAGGTGCTCCTGATATAGCTTTTCCTCGTATAAATAACATAAGT
TTTTGATTGTTACCACCTGCTTTAACTTTACTTTTAGCTTCTGGTGCTGTTGAAAGAGGT
GTTGGAACAGGATGAACTGTATACCCCCCTTTATCAGGAAATTTAGCTCATGCTGGAGGT
TCTGTAGATTTAGCTATTTTTTCCTTACATTTAGCTGGTGTTTCATCAATTTTAGGAGCT
ATTAATTTTATTACAACTATTATTAATATGCGATGACGAGGAATACATTT
>GU726625.1 Cephalothrix sp. 
GGACAACCTGGCGCTTTAATAGGTGATGATCAATTATATAATGTAATTGTTACTGCTCAC
GCTTTTGTAATGATTTTTTTTTTAGTTATGCCTGTAATAATTGGTGGTTTTGGAAATTGA
TTGGTTCCTTTAATATTAGGTGCTCCTGATATAGCTTTTCCTCGTATAAATAACATAAGT
TTTTGATTGTTACCACCTGCTTTAACTTTACTTTTAGCTTCTGGTGCTGTTGAAAGAGGT
GTTGGAACAGGATGAACTGTATACCCCCCTTTATCAGGAAATTTAGCTCATGCTGGAGGT
TCTGTAGATTTAGCTATTTTTTCCTTACATTTAGCTGGTGTTTCTTCAATTTTAGGAGCT
ATTAATTTTATTACAACTATTATTAATATGCGATGACGAGGAATACATTT
>GU726608.1 Cephalothrix sp. 
GGACAACCTGGCGCTTTAATAGGTGATGATCAATTATATAATGTAATTGTTACTGCTCAC
GCTTTTGTAATGATTTTTTTTTTAGTTATGCCTGTAATAATTGGTGGTTTTGGAAATTGA
TTGGTTCCTTTAATATTAGGTGCTCCTGATATAGCTTTTCCTCGTATAAATAACATAAGT
TTTTGATTGTTACCACCTGCTTTAACTTTACTTTTAGCTTCTGGTGCTGTTGAAAGAGGT
GTTGGAACAGGATGAACTGTATATCCACCTTTATCAGGAAATTTAGCTCATGCTGGAGGT
TCTGTAGATTTAGCTATTTTTTCCTTACATTTAGCTGGTGTTTCTTCAATTTTAGGAGCT
ATTAATTTTATTACAACTATTATTAATATGCGATGACGAGGAATACATTT
>GU726607.1 Cephalothrix simula 
GGACAACCTGGTGCTTTAATAGGTGATGATCAATTATATAATGTAATTGTTACTGCTCAC
GCTTTTGTAATGATTTTTTTTTTAGTTATGCCTGTAATAATTGGTGGTTTTGGAAATTGA
TTGGTTCCTTTAATATTAGGTGCTCCTGATATAGCTTTTCCTCGTATAAATAACATAAGT
TTTTGATTGTTACCACCTGCTTTAACTTTACTTTTAGCTTCTGGTGCTGTTGAAAGAGGT
GTTGGAACAGGATGAACTGTATACCCCCCTTTATCAGGAAATTTAGCTCATGCTGGAGGT
TCTGTAGATTTAGCTATTTTTTCCTTACATTTAGCTGGTGTTTCCTCAATTTTAGGAGCT
ATTAATTTTATTACAACTATTATTAATATGCGATGACGAGGAATACATTT
>GU726614.1 Cephalothrix sp. 
GGACAACCTGGTGCTTTATTAGGTGATGATCAATTATATAATGTAATTGTTACAGCCCAT
GCATTTGTAATAATTTTCTTTTTAGTTATACCTGTTATAATTGGTGGTTTCGGTAATTGA
TTAGTTCCTTTAATGTTAGGTGCTCCTGATATAGCTTTTCCTCGAATAAATAATATAAGC
TTTTGATTATTGCCACCTGCTTTAACTTTACTTTTAGCTTCCGGTGCTGTTGAAAGGGGT
GTAGGAACTGGATGAACAGTATACCCTCCTTTATCGGGTAATTTAGCTCATGCTGGAGGT
TCTGTAGATTTAGCTATTTTTTCTTTACATTTGGCTGGTGTTTCTTCAATTTTAGGAGCT
ATTAATTTTATTACTACTATTATCAATATGCGGTGGCGAGGTATACATTT
>GU726617.1 Cephalothrix sp. 
GGACAACCTGGTGCTTTATTAGGTGATGATCAATTATATAATGTAATTGTTACAGCCCAT
GCATTTGTAATAATTTTCTTTTTAGTTATACCTGTTATAATTGGTGGTTTTGGTAATTGA
TTAGTTCCTTTAATGTTAGGTGCTCCTGATATAGCTTTTCCTCGAATAAATAATATAAGC
TTTTGATTATTGCCACCTGCTTTAACTTTACTTTTAGCTTCCGGTGCTGTTGAAAGGGGT
GTAGGAACTGGATGAACAGTATACCCTCCTTTATCAGGTAATTTAGCTCATGCTGGAGGT
TCTGTAGATTTAGCTATTTTTTCTTTACATTTGGCTGGTGTTTCTTCAATTTTAGGAGCT
ATTAATTTTATTACTACTATTATTAATATGCGGTGGCGAGGTATACATTT
>MH681898.1 Cephalothrix cf. rufifrons
GGTCAACCTGGGGCTTTATTAGGTGATGACCAATTATATAACGTAATTGTAACTGCACAT
GCCTTTGTGATAATTTTTTTTTTAGTAATACCTGTTATAATTGGAGGATTTGGAAATTGG
TTAGTTCCTTTAATATTAGGGGCTCCAGATATAGCTTTTCCTCGAATAAATAATATAAGT
TTTTGGCTTTTACCTCCTGCTTTAACTTTATTATTGGCTTCAGGGGCCGTTGAGAGAGGA
GTAGGTACGGGCTGAACTGTTTACCCTCCTCTTTCAGGAAATTTAGCTCATGCTGGAGGA
TCTGTAGATCTTGCGATTTTTTCTCTTCATTTGGCTGGAGTTTCATCTATTTTAGGTGCT
ATTAATTTTATTACTACTATTATTAATATGCGCTGATATGGAATGCATTT
>GU726676.1 Cephalothrix sp. 
GGTCAACCTGGGGCTTTATTAGGTGATGACCAATTATATAACGTAATTGTAACTGCACAT
GCCTTTGTGATAATTTTTTTTTTAGTAATACCTGTTATAATTGGAGGATTTGGAAATTGG
TTAGTTCCTTTAATATTAGGGGCTCCAGACATAGCTTTTCCTCGAATAAATAATATAAGT
TTTTGGCTTTTACCTCCTGCTTTAACTTTATTATTGGCTTCAGGGGCCGTTGAGAGAGGA
GTAGGTACGGGCTGAACTGTTTACCCTCCTCTTTCAGGAAATTTAGCTCATGCTGGAGGA
TCTGTAGATCTTGCGATTTTTTCTCTTCATTTGGCTGGAGTTTCATCTATTTTAGGTGCT
ATTAATTTTATTACTACTATTATTAATATGCGTTGATATGGAATGCATTT
>GU726639.1 Cephalothrix sp. 
GGTCAACCTGGTGCTTTAATAGGAGATGATCAATTGTATAATGTAATTGTTACTGCTCAT
GCTTTTGTAATGATTTTTTTTTTGGTTATACCCGTAATAATTGGTGGTTTTGGAAATTGA
TTAGTTCCTTTAATATTAGGTGCTCCTGATATAGCTTTTCCTCGTATAAATAATATAAGT
TTTTGATTGTTGCCCCCTGCTTTAACTCTACTTTTAGCTTCAGGTGCTGTTGAAAGAGGT
GTTGGAACAGGATGAACTGTATATCCTCCTTTATCAGGAAATTTAGCTCATGCTGGAGGT
TCTGTAGATTTAGCTATTTTTTCTTTGCATTTAGCTGGAGTTTCTTCAATTTTAGGAGCT
ATTAATTTTATTACAACTATTATTAATATGCGATGACGAGGTATACATTT
>AJ436944.1 Procephalothrix filiformis
GGACAACCTGGTGCATTGTTAGGAGATGATCAGCTTTATAATGTTATTGTTACTGCTCAT
GCTTTTGTTATAATTTTTTTTTTAGTTATACCTGTAATAATTGGAGGCTTCGGAAATTGA
TTAGTGCCTTTAATATTGGGGGCTCCTGACATAGCTTTTCCTCGAATAAATAATATAAGT
TTTTGACTTTTACCTCCTGCTTTAACTCTATTGTTAGTATCTGGAGCTGTAGAAAGAGGT
GTTGGAACAGGGTGAACTGTGTATCCTCCTCTTTCTGGTAATTTAGCTCATGCCGGGGGA
TCAGTAGATTTAGCTATTTTTTCTTTGCATTTAGCTGGAGTTTCCTCAATTCTAGGGGCT
ATCAACTTCATTACAACAATTATTAATATACGTTGACGAGGAATACATTT
>GU726637.1 Cephalothrix filiformis 
GGACAACCTGGCGCATTGTTAGGAGATGATCAGCTTTATAATGTTATTGTTACTGCTCAT
GCTTTTGTTATAATTTTTTTTTTAGTTATACCTGTAATAATTGGAGGCTTTGGAAATTGA
TTAGTGCCTTTAATATTGGGGGCTCCTGACATAGCTTTTCCTCGAATAAATAATATAAGT
TTCTGACTTTTACCTCCTGCTTTAACTTTATTGTTAGTATCTGGAGCTGTAGAAAGAGGT
GTTGGAACAGGGTGAACTGTGTATCCTCCTCTTTCTGGTAATTTAGCTCATGCCGGGGGA
TCAGTAGATTTAGCTATTTTTTCTTTGCATTTAGCTGGAGTTTCCTCAATTCTAGGGGCT
ATCAACTTCATCACAACAATTATTAATATACGTTGACGAGGAATACATTT
>GU726672.1 Cephalothrix sp.
GGACAACCTGGGGCTTTATTAGGTGATGATCAGTTGTATAATGTTATTGTTACTGCTCAT
GCTTTTGTTATAATTTTTTTTTTAGTTATGCCTGTTATAATTGGTGGATTTGGAAACTGG
TTAGTTCCTCTAATGTTGGGAGCTCCAGATATAGCTTTTCCTCGAATAAATAATATAAGC
TTTTGGTTACTACCTCCTGCTTTAATCTTATTATTAGGATCAGGGGCTGTTGAAAGAGGA
GTTGGAACGGGATGAACTGTTTATCCTCCTTTAGCTGGAAATTTAGCTCATGCTGGAGGT
TCAGTAGATTTGGCTATTTTTTCTTTACATTTAGCTGGTGTTTCTTCTATTTTGGGTGCT
ATCAATTTTATTACTACTATTATTAATATGCGATGACGTGGAATACATTT
>GU726670.1 Cephalothrix sp. 
GGACAACCTGGGGCTTTATTAGGTGATGATCAGTTGTATAATGTTATTGTTACTGCTCAT
GCTTTTGTTATAATTTTTTTTTTAGTTATGCCTGTTATAATTGGTGGATTTGGAAATTGG
TTAGTTCCTCTAATGTTGGGAGCTCCAGATATAGCTTTTCCTCGAATAAATAATATAAGC
TTTTGGTTACTACCTCCTGCTTTAATCTTATTATTAGGATCAGGGGCTGTTGAAAGAGGA
GTTGGAACGGGATGAACTGTTTATCCTCCTTTAGCTGGAAATTTAGCTCATGCTGGAGGT
TCAGTAGATTTGGCTATTTTTTCTTTACATTTAGCTGGTGTTTCTTCTATTTTGGGTGCT
ATCAATTTTATTACTACTATTATTAATATGCGATGACGTGGAATACATTT
>GU726616.1 Cephalothrix sp. 
GGCCAACCTGGGGCTCTATTAGGAGATGATCAATTATACAATGTAATTGTTACTGCTCAT
GCTTTTGTTATAATTTTTTTCTTAGTTATACCTGTTATAATTGGTGGATTTGGAAATTGG
TTAGTTCCTTTAATGTTAGGAGCTCCAGATATAGCTTTTCCTCGAATAAACAATATAAGA
TTTTGACTTTTACCTCCTGCTTTAACTTTATTATTAGCTTCAGGAGCTGTTGAAAGAGGG
GTTGGTACTGGTTGAACTGTATACCCTCCTTTATCGGGTAATTTAGCTCATGCGGGAGGA
TCAGTTGATCTTGCTATTTTTTCTCTTCATTTAGCTGGGGTCTCATCTATTTTAGGTGCT
ATTAATTTTATTACCACAATTATTAATATGCGTTGGTATGGAATGCACTT
>MH681921.1 Cephalothrix oestrymnica 
GGTCAGCCTGGAGCTTTATTGGGTGATGATCAGTTATATAATGTTATTGTTACTGCTCAT
GCTTTTGTTATAATTTTTTTTCTAGTTATACCTGTTATGATTGGTGGATTTGGAAATTGG
CTTGTTCCTTTGATGTTAGGGGCACCTGATATAGCCTTTCCTCGAATAAATAATATGAGT
TTTTGATTATTACCTCCTGCTTTAATTTTATTATTGGGTTCAGGAGCAGTGGAAAGAGGG
GTTGGAACTGGTTGAACAGTATACCCTCCTTTAGCTGGAAACTTGGCTCATGCAGGGGGA
TCTGTAGATCTTGCTATTTTTTCTTTGCATTTAGCAGGTGTTTCTTCTATTTTGGGTGCT
ATTAATTTTATTACTACTATTATTAATATGCGGTGGCACGGTATGCATTT
>MH681918.1 Cephalothrix oestrymnica 
GGTCAGCCTGGAGCTTTATTGGGTGATGATCAGTTATATAATGTTATTGTTACTGCTCAT
GCTTTTGTTATAATTTTTTTTCTAGTTATACCTGTTATGATTGGTGGATTTGGAAATTGG
CTTGTTCCTTTGATGTTAGGGGCACCTGATATAGCCTTTCCTCGAATAAATAATATGAGT
TTTTGATTATTACCTCCTGCTTTAATTTTATTATTGGGTTCAGGAGCAGTGGAAAGAGGG
GTTGGAACTGGTTGAACAGTATATCCTCCTTTAGCTGGAAATTTGGCTCATGCAGGTGGA
TCTGTAGATCTTGCTATTTTTTCTTTGCATTTAGCAGGTGTTTCTTCTATTTTGGGTGCT
ATTAATTTTATTACTACTATTATTAATATGCGGTGGCATGGTATGCATTT
>KP697715.1 Cephalothrix linearis 
GGTCAACCTGGTGCTCTGTTGGGTGATGATCACCTATATAATGTTATTGTGACCGCTCAC
GCTTTTGTTATGATTTTTTTTCTTGTGATGCCTGTTATGATTGGTGGTTTTGGGAATTGG
CTTGTCCCTTTGATGTTGGGTGCTCCAGACATGGCTTTTCCTCGTATGAATAATATGAGT
TTTTGGTTATTACCTCCATCTCTTGCTTTACTCTTATTTTCTGGTGCTGTTGAGAGTGGT
GTTGGTACCGGTTGGACTGTTTATCCTCCCCTATCTTCTAATTTGGCGCATTCGGGTGGT
TCTGTTGATTTAGCAATTTTTTCTCTTCATTTAGCTGGTATTTCTTCTATCTTAGGTGCA
ATTAATTTTATCACTACTGTTATTAATATGCGTTGATTTGGTTTACAGTT
>KP697719.1 Cephalothrix linearis 
GGTCAACCTGGTGCTCTGTTGGGTGATGATCACTTATATAATGTTATTGTGACCGCTCAC
GCTTTTGTTATGATTTTTTTTCTTGTGATGCCTGTTATGATTGGTGGTTTTGGAAATTGG
CTTGTCCCTTTGATGTTGGGTGCTCCAGACATGGCTTTTCCTCGTATGAATAATATGAGT
TTTTGGTTATTACCTCCATCTCTTGCTTTACTCCTATTTTCTGGTGCTGTTGAGAGTGGT
GTTGGTACCGGTTGGACTGTTTATCCTCCCCTATCTTCTAATTTGGCACATTCGGGTGGT
TCTGTTGATTTAGCAATTTTTTCTCTTCATTTAGCTGGTATTTCTTCTATCTTAGGTGCA
ATTAATTTTATCACTACTGTTATTAATATGCGTTGATTTGGTTTACAGTT
>MH681952.1 Cephalothrix hermaphroditicus 
GGACAACCTGGAGCTCTATTAGGTGATGATCAATTGTATAATGTAATTGTTACTGCTCAT
GCTTTTGTAATAATTTTCTTTTTAGTTATACCTGTTATAATTGGTGGATTTGGAAATTGA
TTAGTTCCTTTAATGTTAGGAGCTCCTGATATAGCTTTTCCACGGATAAATAATATAAGA
TTCTGATTATTACCTCCAGCCTTAACTTTATTATTAGCTTCTGGTGCTGTAGAAAGTGGT
GTTGGTACAGGTTGAACTGTTTATCCTCCTTTATCAGGAAATTTAGCTCATGCTGGAGGA
TCTGTAGATTTAGCTATTTTTTCTTTACATTTAGCTGGTGTTTCTTCAATTTTAGGTGCA
ATTAATTTTATTACTACTATTATTAATATACGTTGATTAGGAATGCATTT
>KU840213.1 Cephalothrix hermaphroditicus 
GGACAACCTGGAGCTCTATTAGGTGATGATCAATTGTATAATGTAATTGTTACTGCTCAT
GCTTTTGTAATAATTTTCTTTTTAGTTATACCTGTTATAATTGGTGGATTTGGAAATTGA
TTAGTTCCTTTAATGTTAGGAGCTCCTGATATAGCTTTTCCACGGATAAATAATATAAGA
TTCTGATTATTACCTCCAGCCTTAACTTTATTATTAGCTTCTGGTGCTGTAGAAAGTGGT
GTTGGTACAGGTTGAACTGTTTACCCTCCTTTATCAGGAAATTTAGCTCATGCTGGAGGA
TCTGTAGATTTAGCTATTTTTTCTTTACATTTAGCTGGTGTTTCTTCAATTTTAGGTGCA
ATTAATTTTATTACTACTATTATTAATATACGTTGATTAGGAATGCATTT
>MH681956.1 Cephalothrix sp. Giglio 
GGTCAACCAGGTGCTTTATTAGGTGATGACCAGTTATATAATGTAATTGTTACTGCTCAT
GCCTTCTTAATAATTTTCTTTTTGGTAATACCTGTAATAATTGGTGGTTTTGGTAATTGG
CTAGTTCCTTTAATGTTAGGTGCTCCTGATATAGCTTTTCCCCGAATAAATAATATAAGT
TTTTGATTATTACCACCTGCTTTAACTTTACTTCTAGCTTCAGGTGCAGTTGAAAGAGGA
GTTGGAACTGGTTGAACTGTTTATCCTCCTTTATCAGGAAACCTGGCTCATTCTGGAGGA
TCAGTTGATTTAGCTATTTTTTCTTTACATTTAGCTGGAGTTTCTTCAATCTTGGGGGCA
ATCAATTTTATTACTACTATTATTAATATGCGTTGGCGTGGTATACATTT
>MH681955.1 Cephalothrix sp. Giglio
GGTCAACCAGGTGCTTTATTAGGTGATGATCAATTATATAATGTAATTGTTACTGCTCAT
GCTTTCGTTATAATTTTCTTTTTAGTAATACCTGTAATAATTGGTGGTTTTGGTAATTGG
TTAGTTCCTTTAATGTTAGGTGCTCCTGATATAGCTTTTCCCCGAATAAATAATATAAGT
TTTTGATTATTACCCCCTGCTTTAACTTTACTTTTAGCTTCAGGTGCAGTTGAAAGAGGA
GTTGGAACTGGTTGAACTGTCTATCCTCCTTTATCAGGAAACCTAGCTCATTCTGGAGGA
TCAGTTGATTTAGCTATTTTTTCTTTACATTTAGCTGGAGTTTCTTCGATTTTAGGGGCA
ATTAATTTTATTACTACTATTATTAATATGCGTTGGCGTGGTATACACTT
>KU840156.1 Cephalothrix arenaria 
GGACAGCCTGGTGCATTACTTGGTGATGATCAACTTTATAATGTTATTGTAACTGCTCAT
GCTTTTGTTATAATTTTTTTTTTAGTTATACCTGTTATAATTGGAGGATTTGGAAACTGG
TTAGTTCCTTTAATGTTAGGAGCTCCTGATATGGCTTTTCCTCGAATAAACAATATAAGT
TTTTGACTTTTACCCCCAGCATTAACTTTATTATTAGTGTCTGGAGCTGTAGAAAGAGGT
GTAGGAACAGGGTGAACTGTTTATCCTCCTCTTGCTGGAAATTTAGCTCATGCTGGAGGT
TCAGTAGATTTGGCGATTTTTTCTTTACATTTAGCCGGAGTTTCTTCAATTTTAGGAGCA
ATTAATTTTATTACAACTATTATTAATATGCGCTGACGGGGAATACATTT
>KF935501.1 Cephalothrix bipunctata 
GGTCAGCCTGGGGCTTTACTTGGAGATGACCAGTTGTATAATGTTATTGTTACTGCTCAT
GCCTTTGTAATGATTTTCTTTTTGGTTATGCCAGTTATAATTGGTGGTTTCGGAAATTGA
TTAGTACCTTTAATGTTGGGAGCGCCTGACATGGCTTTTCCGCGAATAAATAATATGAGG
TTTTGGTTGCTTCCTCCGGCTTTGACTTTATTGTTGGTGTCTGGTGCTGTTGAAAGAGGA
GCTGGGACTGGTTGAACTGTTTATCCTCCTTTGGCAAGGAACGTAGCTCATGCTGGAGGT
TCTGTTGATTTGGCTATTTTTTCTTTACATCTAGCCGGAGTTTCTTCGATTTTGGGAGCA
ATTAATTTTATTACTACTATTATTAATATGCGATGAGTAGGAATGCGTTT
>KP270873.1 Cephalothrix iwatai 
GGACAACCTGGCGCGTTGCTTGGTGATGACCAACTTTATAATGTTATTGTTACTGCTCAT
GCTTTTGTTATAATTTTTTTTTTAGTCATGCCTGTAATAATTGGAGGGTTTGGAAATTGG
TTGGTTCCTTTAATATTGGGGGCTCCTGATATAGCTTTTCCTCGAATAAATAATATAAGG
TTTTGGCTTTTACCTCCTGCATTAACTTTATTGTTAGTATCTGGAGCTGTTGAAAGTGGT
GTTGGGACAGGATGAACTGTATATCCTCCTCTTGCTGGAAATCTAGCTCATGCTGGAGGT
TCAGTAGATTTAGCTATTTTTTCTTTACATTTGGCTGGAGTTTCTTCAATTTTAGGTGCT
ATTAATTTTATCACAACTATTATTAATATGCGTTGACGAGGAATACATTT
