# Supplementary material for: Investigating Non-Native Ribbon Worm Cephalothrix simula as a Potential Source of Tetrodotoxin in British Bivalve Shellfish
Source: Mar Drugs. 2024 Oct 5;22(10):458. doi: 10.3390/md22100458 (PMC11509275; doi:10.3390/md22100458)
Supplement: Supplementary file 1 [file marinedrugs-22-00458-s001.zip › Supplementary Table S1.xlsx]

## Sheet: Sheet1
Sample ID (YYMMDD)	Date	TTX in M. gigas digestive gland		TTX in M. gigas whole flesh		TTX group	C. simula in M. gigas digestive gland tissue	C. simula in M. gigas digestive gland swab samples	C. simula in seawater		Seawater volume filtered	Increased content of sediments visible	Comments
		mean [µg/kg]	s.d. [µg/kg]	mean [µg/kg]	s.d. [µg/kg]		[gc/g]		[gc/L]	Log10	[L]
190501	2019-05-01	na	na	nd		no TTX			na	na	na	na	no water collection
190507	2019-05-07	nd		nd		no TTX			na	na	na	na			values > 3.2
190514	2019-05-14	nd		nd		no TTX			na	na	na	na			na = not applicable (samples not taken)
190521	2019-05-21	nd		nd		no TTX			na	na	na	na			nd = not detected
190529	2019-05-29	2.4	0	nd		no TTX			812.093	2.90961	1	NO	TTX present but below LOQ		s.d. = standard deviation
190604	2019-06-04	6.0559	0.571534	2.02123	0.316568	TTX	nd		2913.1	3.46436	1	NO
190611	2019-06-11	135.661	0.361691	44.1529	1.66675	TTX	nd		2376.62	3.37596	1	NO
190618	2019-06-18	105.354	0.75402	32.837	5.23617	TTX			1739.79	3.2405	1	NO	this might be TTX-post peak following the 1st TTX peak of the season
190625	2019-06-25	65.3996	2.66965	18.238	1.65589	TTX			1121.64	3.04985	1	NO	this might be TTX-post peak following the 1st TTX peak of the season
190702	2019-07-02	241.619	0.639506	38.6379	4.05833	TTX	nd		4317.55	3.63524	1	NO
190709	2019-07-09	177.431	3.08653	72.3639	7.25984	TTX	nd		1153.53	3.06203	1	NO
190716	2019-07-16	203.423	1.13289	49.0528	5.87181	TTX-post peak			561.376	2.74925	1	NO
190723	2019-07-23	142.582	3.21331	32.2727	5.0475	TTX-post peak			627.657	2.79772	1	NO
190730	2019-07-30	80.5876	0.948045	11.2421	0.802242	TTX-post peak			1920.14	3.28333	0.4	YES
190806	2019-08-06	na	na	11.9188	1.61097	TTX-post peak			613.414	2.78775	0.7	NO
190813	2019-08-13	na	na	7.92794	1.63512	TTX-post peak			1130.46	3.05325	1	NO
190820	2019-08-20	na	na	2.93335	0.244589	TTX-post peak			1020.99	3.00902	0.75	NO
190827	2019-08-27	na	na	2.16172	0.377145	TTX-post peak			1466.22	3.1662	1	NO
191001	2019-10-01	na	na	nd		no TTX			631.067	2.80008	0.2	YES
191105	2019-11-05	na	na	nd		no TTX			889.046	2.94892	1	NO
191203	2019-12-03	na	na	nd		no TTX			133.741	2.12627	1	NO
200107	2020-01-07	na	na	nd		no TTX			503.672	2.70215	1	NO
200204	2020-02-04	na	na	nd		no TTX			1706.15	3.23202	0.4	YES
200303	2020-03-03	na	na	nd		no TTX			822.027	2.91489	0.7	NO
200521	2020-05-21	nd		na	na	no TTX			na	na	na	na	COVID-19 restrictions - unable to collect and filter water; shellfish collected by the harvester and stored in the freezer till Cefas lab opened and field work restarted on 23/06/2020
200525	2020-05-25	nd		nd		no TTX			na	na	na	na
200528	2020-05-28	nd		na	na	no TTX			na	na	na	na
200602	2020-06-02	68.2427	4.594	4.72537	0.381085	TTX			na	na	na	na
200604	2020-06-04	63.9909	18.796	na	na	TTX			na	na	na	na
200609	2020-06-09	468.828	163.683	77.3054	9.59089	TTX			na	na	na	na
200611	2020-06-11	355.484	9.73591	na	na	TTX			na	na	na	na
200616	2020-06-16	413.057	87.0539	57.1442	7.16564	TTX			na	na	na	na
200618	2020-06-18	355.237	32.7717	na	na	TTX			na	na	na	na
200623	2020-06-23	449.47	38.2352	21.7829	0.712193	TTX	nd		5885.71	3.7698	1	NO
200625	2020-06-25	529.947	85.4961	na	na	TTX	nd		110689	5.0441	1	NO
200630	2020-06-30	648.331	97.4857	37.39	5.10751	TTX	nd		2987.15	3.47526	1	NO
200702	2020-07-02	378.669	70.1063	na	na	TTX	nd		3174.45	3.50167	0.5	YES
200707	2020-07-07	384.634	6.73919	20.9804	1.0187	TTX	nd		5515.24	3.74156	1	NO
200709	2020-07-09	487.351	75.3202	na	na	TTX	nd		1883.11	3.27488	0.85	YES
200713	2020-07-13	230.614	24.163	28.1032	0.881583	TTX- post peak			577.884	2.76184	1	NO
200716	2020-07-16	192.914	37.0545	na	na	TTX- post peak			386.828	2.58752	1	NO
200721	2020-07-21	102.682	29.8647	9.26782	1.65845	TTX- post peak			300.45	2.47777	1	NO
200728	2020-07-28	42.5047	6.15229	4.50836	1.71222	TTX- post peak			967.421	2.98562	1	NO
200804	2020-08-04	26.1368	3.79897	3.11491	0.47058	TTX- post peak			413.419	2.61639	1	NO
200811	2020-08-11	17.3034	3.4084	2.23202	0.285293	TTX- post peak			na	na	na	na	only fortnightly water collection in August 2020
200818	2020-08-18	16.1544	2.5011	2.97888	0.139131	TTX- post peak			367.16	2.56486	1	NO
210511	2021-05-11	nd		nd		no TTX			515.743	2.71243	1	NO
210517	2021-05-17	nd		nd		no TTX			411.081	2.61393	1	NO
210525	2021-05-25	nd		nd		no TTX			4727.67	3.67465	0.5	YES
210602	2021-06-02	nd		nd		no TTX			639.853	2.80608	1	NO
210608	2021-06-08	nd		nd		no TTX			434.204	2.63769	1	NO
210615	2021-06-15	339.696	55.8201	71.2902	3.77174	TTX	1057	detected in 2 out of 10 swabs	115361	5.06206	1	NO	average value from three independent DNA extracts
210622	2021-06-22	561.396	48.8611	89.912	4.42253	TTX	nd	nd (10 swabs)	2934.62	3.46755	1	NO
210629	2021-06-29	604.867	116.275	61.8526	2.49245	TTX	nd		1518.68	3.18147	1	NO
210706	2021-07-06	927.329	113.613	116.345	16.818	TTX	nd	nd (10 swabs)	13131.3	4.11831	0.25	YES
210713	2021-07-13	464.487	16.5926	37.3143	1.67436	TTX-post peak			946.316	2.97604	1	NO
210720	2021-07-20	172.562	9.9315	19.6433	2.24522	TTX-post peak			501.295	2.70009	1	NO
210727	2021-07-27	85.424	17.4298	18.6214	1.49634	TTX-post peak			1402.28	3.14684	1	NO
210803	2021-08-03	na	na	8.34768	1.05655	TTX-post peak			na	na	na	na	no water collection
210810	2021-08-10	na	na	5.40122	0.214585	TTX-post peak			na	na	na	na
210817	2021-08-17	na	na	2.03469	0.36671	TTX-post peak			na	na	na	na
210824	2021-08-24	na	na	2.4058	0.131325	TTX-post peak			na	na	na	na
210831	2021-08-31	na	na	2.08576	0.3323	TTX-post peak			na	na	na	na
